# Supplementary material for: Bibliometric Analysis and a Call for Increased Rigor in Citing Scientific Literature: Folic Acid Fortification and Neural Tube Defect Risk as an Example
Source: Nutrients. 2024 Aug 1;16(15):2503. doi: 10.3390/nu16152503 (PMC11313885; doi:10.3390/nu16152503)
Supplement: Supplementary file 1 [file nutrients-16-02503-s001.zip]

Archive with 1 entries (1 files):
- nutrients-3097562-supplementary.pdf
